# Supplementary material for: Drug-nanoencapsulated PLGA microspheres prepared by emulsion electrospray with controlled release behavior
Source: Regen Biomater. 2016 Sep 21;3(5):309–17. doi: 10.1093/rb/rbw033 (PMC5043157; doi:10.1093/rb/rbw033)
Supplement: supplementary movie 1 [file suppl_data.zip]

Archive with 1 entries (1 files):
- supplementary_movie_1.mpg
